# Supplementary material for: Integrating Explicit and Implicit Fullerene Models into UNRES Force Field for Protein Interaction Studies
Source: Molecules. 2024 Apr 23;29(9):1919. doi: 10.3390/molecules29091919 (PMC11085604; doi:10.3390/molecules29091919)
Supplement: Supplementary file 1 [file molecules-29-01919-s001.zip]

Archive with 1 entries (1 files):
- molecules-2958823-supplementary.pdf
